# Supplementary material for: AlloMAPS 2: allosteric fingerprints of the AlphaFold and Pfam-trRosetta predicted structures for engineering and design
Source: Nucleic Acids Res. 2022 Sep 28;51(D1):D345–51. doi: 10.1093/nar/gkac828 (PMC9825619; doi:10.1093/nar/gkac828)
Supplement: gkac828_Supplemental_Files [file gkac828_supplemental_files.zip]

Archive with 3 entries (3 files):
- SI_Titles.docx
- Supplementary_Figure_1.pdf
- Supplementary_Table_1.xlsx
