# Supplementary material for: AlloMAPS 2: allosteric fingerprints of the AlphaFold and Pfam-trRosetta predicted structures for engineering and design
Source: Nucleic Acids Res. 2022 Sep 28;51(D1):D345–51. doi: 10.1093/nar/gkac828 (PMC9825619; doi:10.1093/nar/gkac828)
Supplement: gkac828_Supplemental_Files [file gkac828_supplemental_files.zip › Supplementary_Table_1.xlsx]

## Sheet: Sheet1
Organism name	AlphaFold entries	Larger than 50 residues	LCR % below threshold	LCR length below threshold	Low-confidence signal peptide	Larger than 100 residues
Homo sapiens	20296	20193	7330	5882	4296	4073
Mus musculus	21615	21518	8854	5722	5287	4989
Drosophila melanogaster	13458	13333	5329	3403	3050	2823
Danio rerio	24664	24558	9927	5894	5319	5032
Caenorhabditis elegans	19694	19475	8241	5646	5092	4866
Arabidopsis thaliana	27434	27115	10569	6064	5477	5126
Oryza sativa	43649	43196	10736	6338	5753	5221
Saccharomyces cerevisiae	6040	5954	2622	1740	1639	1540
Schizosaccharomyces pombe	5128	5104	2496	1702	1619	1515
Candida albicans	5974	5963	2774	1806	1695	1598
Plasmodium falciparum	5187	5180	1136	801	760	683
Escherichia coli	4363	4227	3056	2597	2597	2408
Methanococcus jannaschii	1773	1765	1323	1230	1230	1113
Staphylococcus aureus	2887	2702	1967	1820	1820	1616
Pseudomonas aeruginosa	5556	5539	3902	3203	3203	3048
Helicobacter pylori	1538	1486	919	796	796	739
Mycobacterium tuberculosis	3988	3971	2300	1898	1898	1750
Shigella dysentriae	3893	3854	2543	2183	2183	1958
Campylobacter jejuni	1620	1597	1234	1084	1084	1014
Salmonella typhimurium	4526	4470	3119	2642	2642	2474
Haemophilus pneumoniae	1662	1636	1232	1074	1074	1007
Streptococcus pneumoniae	2030	2000	1451	1306	1306	1177
Kiebsiella pneumoniae	5727	5417	3894	3321	3321	3076
Neisseria gonorrhoeae	2106	2045	1251	1124	1124	1019
Mycobacterium leprae	1602	1598	853	687	687	652
Enterococcus faecium	2823	2792	2020	1810	1810	1645
Dataset	trRosetta-Pfam entries	Larger than 50 residues	LCR % below threshold	LCR length below threshold	Larger than 100 residues
trRosetta-Pfam	6370	5927	2111	2082	1195
Notes:
LCR = low-confidence region, indicated by pLDDT < 70 in AlphaFold, lDDT < 0.7 in trRosetta
For AlphaFold prokaryotes, only structures with <10% LCR and longest LCR < 15 residues are selected
For AlphaFold eukaryotes, only structures with <20% LCR and longest LCR < 25 residues are selected
For Pfam structures, only structures with <20% LCR and longest LCR < 25 residues are selected
For AlphaFold eukaryotes, structures with the first 20 residues in the N-terminus being LCRs are excluded
